# Supplementary material for: Molecular characterization of HIV-1 near-full-length proviral quasispecies in monocytes from patients across different virological responses
Source: Front Microbiol. 2025 Aug 21;16:1647986. doi: 10.3389/fmicb.2025.1647986 (PMC12408515; doi:10.3389/fmicb.2025.1647986)
Supplement: Supplementary file 1 [file Data_Sheet_1.xlsx]

## Sheet: Supplemental _Table1
Supplemental Table 1. Counts of distinct genomes
Group	Sample	Counts_Genome classification
		Sequences	Inversion	Large Deletion	NFLG
					Critical deletion	Hypermutated	Premature stop-codon/Frameshift	PS/MSD	Intact	Total
VF	111102	7	0	1	0	0	3	0	3	7
	111130	8	0	1	1	0	1	0	5	7
	111242	5	0	1	0	0	0	0	4	4
	111273	12	0	0	0	0	1	0	11	12
	111308	6	0	1	0	1	0	0	4	5
	111460	4	0	0	0	0	0	0	4	4
	113401	5	0	1	0	1	0	0	3	4
	113527	2	1	0	0	0	0	1	0	1
	113769	12	0	1	3	0	1	0	7	11
	113836	1	0	0	0	1	0	0	0	1
	113861	3	0	0	0	0	0	0	3	3
	114076	1	0	0	0	0	1	0	0	1
	114442	9	0	0	0	0	1	0	8	9
	114880	19	0	1	0	1	1	0	16	18
	114993	2	0	0	0	0	1	0	1	2
	115159	4	0	1	0	0	0	0	3	3
	116094	5	0	1	0	3	0	0	1	4
	116323	2	0	0	0	0	0	0	2	2
	116824	3	0	0	0	0	0	0	3	3
	117069	2	0	1	0	0	0	1	0	1
	118595	12	0	0	0	0	1	0	11	12
	120237	2	0	0	0	0	0	0	2	2
	121395	9	0	0	0	0	4	0	5	9
	Overall	135	1	10	4	7	15	2	96	124
LLV	112112	1	0	0	1	0	0	0	0	1
	112389	6	1	1	1	0	3	0	0	4
	112739	4	1	0	0	1	0	0	2	3
	113538	2	0	0	0	0	1	0	1	2
	114205	1	0	0	0	1	0	0	0	1
	114430	2	1	0	0	1	0	0	0	1
	114443	3	0	0	0	3	0	0	0	3
	115491	1	0	0	0	0	0	0	1	1
	115684	2	0	1	0	1	0	0	0	1
	115692	1	0	0	0	0	0	0	1	1
	116154	3	0	0	0	1	0	0	2	3
	116167	1	0	0	0	0	0	0	1	1
	116866	1	0	0	0	0	0	0	1	1
	118014	2	1	0	0	1	0	0	0	1
	118296	1	0	0	0	0	1	0	0	1
	118588	3	0	0	0	2	0	0	1	3
	118742	1	0	0	0	1	0	0	0	1
	119131	4	1	0	0	3	0	0	0	3
	119400	3	0	0	0	2	0	0	1	3
	119642	4	0	0	0	3	0	0	1	4
	120583	1	0	0	0	1	0	0	0	1
	121925	5	1	0	1	2	0	0	1	4
	Overall	52	6	2	3	23	5	0	13	44
VS	114928	1	0	0	0	0	1	0	0	1
	116247	1	0	0	0	0	0	0	1	1
	121262	1	0	0	0	0	1	0	0	1
	121263	2	0	1	0	0	0	1	0	1
	121293	1	0	0	0	1	0	0	0	1
	121347	1	0	0	0	1	0	0	0	1
	121422	1	0	0	0	0	0	0	1	1
	121922	1	0	0	0	0	0	1	0	1
	124545	2	0	1	1	0	0	0	0	1
	Overall	11	0	2	1	2	2	2	2	9
