# Supplementary material for: Molecular characterization of HIV-1 near-full-length proviral quasispecies in monocytes from patients across different virological responses
Source: Front Microbiol. 2025 Aug 21;16:1647986. doi: 10.3389/fmicb.2025.1647986 (PMC12408515; doi:10.3389/fmicb.2025.1647986)
Supplement: Supplementary file 2 [file Data_Sheet_2.xlsx]

## Sheet: Supplemental Table2
Supplemental Table 2. Comparison of median genetic distances
Group	Gene	Genetic Distance Median（IQR）	P-value
Virological failure	NFLG	0.0186(0.0122,0.0285)	0.004
Low-level viremia		0.0446(0.0351,0.0522)
Virological failure	GAG	0.0129(0.0090,0.0208)	0.009
Low-level viremia		0.0324(0.0166,0.0491)
Virological failure	P17	0.0187(0.0079,0.0252)	0.021
Low-level viremia		0.0380(0.0165,0.0557)
Virological failure	P24	0.0107(0.0058,0.0161)	0.012
Low-level viremia		0.0256(0.0139,0.0418)
Virological failure	P7	0.0138(0.0109,0.0190)	0.004
Low-level viremia		0.0320(0.0225,0.0464)
Virological failure	P6	0.0149(0.0073,0.0252)	0.062
Low-level viremia		0.0412(0.0130,0.0531)
Virological failure	POL	0.0111(0.0084,0.0210)	0.001
Low-level viremia		0.0375(0.0269,0.0451)
Virological failure	Protease	0.0172(0.0068,0.0234)	0.01
Low-level viremia		0.0361(0.0177,0.0436)
Virological failure	Reverse transcriptase	0.0154(0.0084,0.0216)	0.001
Low-level viremia		0.0386(0.0241,0.0479)
Virological failure	Integrase	0.0095(0.0039,0.0177)	<0.001
Low-level viremia		0.0301(0.0229,0.0360)
Virological failure	RNase	0.0170(0.0106,0.0293)	<0.001
Low-level viremia		0.0469(0.0357,0.0556)
Virological failure	ENV	0.0319(0.0227,0.0414)	<0.001
Low-level viremia		0.0605(0.0480,0.0847)
Virological failure	gp120	0.0377(0.0307,0.0533)	0.027
Low-level viremia		0.0666(0.0424,0.0863)
Virological failure	gp41	0.0184(0.0086,0.0263)	<0.001
Low-level viremia		0.0543(0.0482,0.0635)
Virological failure	RRE	0.0100(0.0068,0.0144)	<0.001
Low-level viremia		0.0417(0.0295,0.0630)
Virological failure	V3	0.0239(0.0096,0.0676)	0.077
Low-level viremia		0.0549(0.0313,0.0830)
Virological failure	Rev	0.0136(0.0085,0.0327)	<0.001
Low-level viremia		0.0549(0.0384,0.0672)
Virological failure	Tat	0.0010(0.0049,0.0211)	0.0034
Low-level viremia		0.0284(0.0172,0.0467)
Virological failure	vif	0.0144(0.0121,0.0225)	0.05
Low-level viremia		0.0295(0.0181,0.0472)
Virological failure	vpr	0.0151(0.0099,0.0210)	0.016
Low-level viremia		0.0448(0.0271,0.0541)
Virological failure	vpu	0.0253(0.0110,0.0341)	0.008
Low-level viremia		0.0534(0.0302,0.0680)
Virological failure	nef	0.0233(0.0161,0.0337)	0.007
Low-level viremia		0.0585(0.0308,0.0650)
