# Supplementary material for: Molecular characterization of HIV-1 near-full-length proviral quasispecies in monocytes from patients across different virological responses
Source: Front Microbiol. 2025 Aug 21;16:1647986. doi: 10.3389/fmicb.2025.1647986 (PMC12408515; doi:10.3389/fmicb.2025.1647986)
Supplement: Supplementary file 3 [file Data_Sheet_3.xlsx]

## Sheet: Table_S3
Supplemental Table 3. Tropism prediction results of gp120 V3 Loop quasispecies sequences.
Group	Sample ID	Subtype	1	2	3	4	5	6	7	8	9	10	11	12	13	14	15	16	17	-	-	18	19	20	21	-	-	22	23	24	25	26	27	28	29	30	31	32	33	34	35	Tropism
	Consensus		C	T	R	P	X	N	N	T	R	X	S	I	R	I	G	P	G	-	-	Q	X	F	Y	-	-	X	T	G	D	I	I	G	D	I	R	Q	A	H	C
VF	111102（4/6）	01_AE	.	.	.	.	S	.	.	.	.	T	.	T	.	.	.	.	.	-	-	.	V	.	.	-	-	R	.	.	E	.	T	.	N	.	.	K	.	Y	.	4
	111102（1/6）		.	I	.	.	S	.	.	.	.	T	.	L	.	.	.	.	.	-	-	.	V	.	.	-	-	K	.	.	A	.	T	.	.	.	.	K	.	F	.	4
	111102（1/6）		.	I	.	.	S	.	.	.	.	T	.	T	.	.	.	.	.	-	-	.	M	.	.	-	-	R	.	.	.	.	V	.	.	.	.	K	.	Y	.	4
	111130（3/7）	01_AE	.	.	.	.	S	.	.	.	.	T	.	.	S	M	.	.	.	-	-	R	A	.	.	-	-	K	.	.	.	.	T	.	S	.	.	.	.	Y	.	5
	111130（3/7）		.	.	.	.	A	.	.	.	.	T	.	V	.	.	.	.	.	-	-	.	T	.	F	-	-	R	.	.	E	.	T	.	N	.	.	.	.	F	.	4
	111130（1/7）		.	.	.	.	A	.	.	.	.	T	.	V	.	.	.	.	.	-	-	.	T	.	F	-	-	R	.	.	.	.	T	.	N	.	.	.	.	F	.	4
	111242（2/4）	01_AE	.	.	.	.	S	.	.	.	.	T	.	M	.	.	.	.	.	-	-	.	M	.	.	-	-	R	.	.	E	.	.	.	.	.	.	K	.	.	.	5
	111242（1/4）		.	.	.	.	S	.	.	.	.	T	.	M	.	.	.	.	.	-	-	.	T	.	.	-	-	R	.	.	E	.	.	.	.	.	.	K	.	.	.	5
	111242（1/4）		.	.	.	.	Y	.	.	.	.	K	.	T	.	.	.	I	.	L	R	R	V	.	.	-	-	R	.	.	.	.	T	.	.	.	.	.	.	.	.	4
	111273（4/12）	01_AE	.	.	.	.	N	.	.	.	.	T	.	.	P	.	.	.	.	-	-	R	A	.	.	-	-	G	M	.	.	.	.	.	.	.	.	.	.	Y	.	5
	111273（3/12）		.	.	.	.	N	.	.	.	.	T	.	.	P	.	.	.	.	-	-	R	A	.	.	-	-	G	I	.	.	.	.	.	.	.	.	.	.	.	.	5
	111273（2/12）		.	.	.	.	N	.	.	.	.	T	.	.	P	.	.	.	.	-	-	R	A	.	.	-	-	G	M	.	.	.	.	.	.	.	.	.	.	.	.	5
	111273（1/12）		.	.	.	.	N	.	.	.	.	T	.	.	P	.	.	.	.	-	-	R	A	.	.	-	-	G	I	.	.	.	.	.	N	.	.	.	.	.	.	5
	111273（1/12）		.	.	.	.	N	.	.	.	.	T	.	.	P	.	.	.	.	-	-	R	A	.	.	-	-	R	I	.	.	.	T	.	.	.	.	.	.	.	.	5
	111273（1/12）		.	.	.	.	N	.	.	.	.	K	.	.	P	.	.	.	.	-	-	R	A	.	.	-	-	G	I	.	.	.	.	.	.	.	.	.	.	Y	.	5
	111308（4/5）	55_01B	.	.	.	.	T	.	.	.	.	T	.	.	P	.	.	.	.	-	-	.	V	.	.	-	-	R	.	.	.	.	.	.	.	.	.	K	.	.	.	5
	111308（1/5）		.	.	.	.	T	.	.	.	.	T	.	.	T	.	R	.	.	-	-	.	M	.	.	-	-	R	.	.	.	.	.	E	.	.	K	K	.	N	.	4
	111460（3/4）	55_01B	.	.	.	.	A	.	.	.	.	T	.	.	P	.	.	.	.	-	-	.	V	.	.	-	-	Q	.	.	.	.	.	.	.	.	.	K	.	F	.	5
	111460（1/4）		.	.	.	.	A	.	.	.	.	T	.	.	T	.	.	.	.	-	-	.	V	.	.	-	-	K	.	.	.	.	.	.	.	.	.	K	.	F	.	4
	113401 (2/4)	01_AE	.	.	.	.	S	.	.	.	.	T	.	.	.	.	.	.	.	-	-	.	R	.	.	-	-	R	.	.	.	.	.	.	.	.	.	.	.	Y	.	5
	113401 (1/4)		.	.	.	.	S	.	K	I	.	T	.	T	.	.	.	.	.	-	-	R	V	.	.	-	-	R	.	E	G	.	N	.	.	.	.	R	.	Y	.	4
	113401 (1/4)		.	.	.	.	S	.	.	I	.	T	.	T	.	.	.	.	.	-	-	R	V	.	.	-	-	R	.	E	G	.	N	.	.	.	.	K	.	Y	.	4
	113527 (1/1)	01_AE	.	.	.	.	N	.	.	K	.	T	R	M	T	M	.	.	.	-	-	R	V	.	.	-	-	R	.	.	E	.	.	.	N	.	.	A	.	Y	.	4
	113769 (4/11)	07_BC	.	.	.	A	G	.	.	.	.	K	.	V	.	.	.	.	.	-	-	.	T	.	.	-	-	A	.	.	.	.	.	.	.	.	.	.	.	.	.	5
	113769 (3/11)		.	.	.	.	G	.	.	.	.	K	.	V	.	.	.	.	.	-	-	.	T	.	.	-	-	A	.	.	.	.	.	.	.	.	.	.	.	.	.	5
	113769 (2/11)		.	.	.	.	G	.	.	.	.	K	.	V	.	.	.	.	.	-	-	.	T	.	.	-	-	A	.	.	.	.	.	.	E	.	.	.	.	.	.	5
	113769 (1/11)		.	.	.	.	G	.	.	.	.	K	.	.	.	.	.	.	.	-	-	.	T	.	.	-	-	A	.	.	.	.	.	.	.	.	Q	.	.	.	.	5
	113769 (1/11)		.	.	.	.	G	.	.	.	.	K	.	.	.	.	.	.	.	-	-	.	T	.	.	-	-	A	.	.	.	.	.	.	.	.	.	.	.	.	.	5
	113836 (1/1)	07_BC	.	.	.	.	G	.	.	.	.	K	.	.	K	.	R	.	.	-	-	.	T	.	.	-	-	A	.	.	.	.	.	R	.	.	.	L	.	Y	.	5
	113861 (2/3)	01_AE	.	.	.	.	S	.	.	.	.	T	.	M	T	V	.	.	.	-	-	.	I	.	.	-	-	R	.	.	.	.	.	.	.	.	.	K	.	.	.	5
	113861 (1/3)		.	.	.	.	S	.	.	.	.	T	.	M	T	V	.	.	.	-	-	.	I	L	.	-	-	R	.	.	.	.	.	.	.	.	.	K	.	Y	.	5
	114076 (1/1)	01_AE	.	.	.	.	S	.	.	.	.	I	.	T	.	.	.	.	.	-	-	.	V	.	.	-	-	R	.	.	E	.	.	.	.	.	.	R	.	Y	.	5
	114442 (9/9）	08_BC	.	.	.	.	N	.	.	.	.	K	.	.	.	.	.	.	.	-	-	.	T	.	.	-	-	T	.	.	.	.	.	.	.	.	.	.	.	Y	.	5
	114880 (17/18)	07_BC	.	.	.	.	G	.	.	.	.	K	.	.	.	.	.	.	.	-	-	.	T	.	.	-	-	A	.	.	.	.	.	.	.	.	.	.	.	.	.	5
	114880 (1/18)		.	.	.	.	G	.	.	.	.	K	.	.	.	.	R	.	.	-	-	.	T	.	.	-	-	A	.	.	.	.	.	.	.	.	.	.	.	.	.	5
	114993 (1/2)	01_AE	.	.	.	.	S	.	.	.	.	T	G	.	S	.	.	.	.	-	-	.	V	.	.	-	-	R	.	.	E	.	.	.	.	.	.	K	.	Y	.	5
	114993 (1/2)		.	.	.	.	S	.	.	.	.	T	G	.	T	.	.	.	.	-	-	.	V	.	.	-	-	R	.	.	E	.	.	.	.	.	.	K	.	Y	.	5
	115159 (3/3)	07_BC	.	.	.	.	G	.	.	.	.	K	.	.	.	.	.	.	.	-	-	.	T	.	.	-	-	A	.	.	E	.	.	.	.	.	.	.	.	.	.	5
	116094 (1/4)	55_01B	.	S	.	.	N	.	.	.	.	T	G	.	T	.	.	.	.	-	-	.	V	.	.	-	-	R	.	.	.	.	.	.	.	.	.	K	.	Y	.	5
	116094 (1/4)		.	S	.	.	N	.	.	.	K	T	.	.	T	.	E	.	E	-	-	.	V	.	.	-	-	R	.	E	K	.	.	R	N	.	.	.	.	Y	.	4
	116094 (1/4)		.	S	.	.	N	.	.	.	.	T	G	.	T	.	.	.	.	-	-	.	V	.	.	-	-	R	.	.	.	.	.	.	.	.	.	.	.	Y	.	5
	116094 (1/4)		.	S	.	.	T	.	.	.	.	T	G	.	T	.	R	.	.	-	-	.	V	.	.	-	-	R	.	.	E	.	V	K	.	.	.	.	.	Y	.	4
	116323 (1/2)	07_BC	.	.	.	.	S	.	.	.	.	R	.	V	.	.	.	.	.	-	-	.	T	.	.	-	-	A	.	.	E	.	.	.	.	.	.	.	.	.	.	5
	116323 (1/2)		.	.	.	.	S	.	.	.	.	R	.	V	.	.	.	.	.	-	-	.	T	.	.	-	-	A	.	.	E	V	.	.	.	.	.	.	.	.	.	5
	116824 (1/3)	01_AE	.	.	.	.	S	.	.	.	.	K	R	M	T	.	.	.	.	-	-	H	V	Y	.	-	-	R	.	.	E	.	.	.	.	.	.	K	.	.	.	4
	116824 (1/3)		.	.	.	.	S	.	.	.	.	K	.	M	T	.	.	.	.	-	-	.	V	.	.	-	-	R	.	.	.	.	.	.	.	.	.	.	.	.	.	5
	116824 (1/3)		.	.	.	.	S	.	.	.	.	K	R	M	T	.	.	.	.	-	-	H	V	Y	.	-	-	R	.	.	E	.	L	.	.	.	.	K	.	.	.	4
	117069 (1/1)	07_BC	.	.	.	.	N	.	.	.	.	K	.	.	.	.	.	.	.	-	-	.	T	.	.	-	-	A	.	.	G	.	.	.	.	.	.	K	.	.	.	5
	118595 (8/12)	01_AE	.	.	.	.	S	.	T	K	I	G	K	T	.	-	.	.	.	-	-	H	V	Y	.	-	-	R	.	.	E	E	.	.	.	.	.	K	.	Y	.	4
	118595 (3/12)		.	.	.	.	S	.	T	K	I	R	R	T	.	-	.	.	.	-	-	H	V	.	.	-	-	R	.	.	E	E	.	.	.	.	.	K	.	Y	.	4
	118595 (1/12)		.	.	.	.	S	Y	T	K	I	G	M	T	.	-	.	.	.	-	-	H	V	.	.	-	-	R	.	.	.	.	T	.	-	-	-	K	.	Y	.	4
	120237 (2/2)	01_AE	.	.	.	.	S	.	.	.	.	T	.	M	T	.	.	.	.	-	-	.	V	.	.	-	-	R	.	.	.	.	V	.	.	.	.	K	.	.	.	5
	121395 (8/9)	07_BC	.	.	.	.	G	.	.	.	.	K	.	M	.	.	.	.	.	-	-	.	T	.	.	-	-	A	.	.	.	.	.	.	.	.	.	.	.	.	.	5
	121395 (1/9)		.	.	.	.	G	.	.	.	.	K	.	M	.	.	.	.	.	-	-	.	T	.	.	-	-	A	.	.	.	.	.	.	.	.	K	.	.	.	.	5
LLV	112112 (1/1)	01_AE	.	.	.	.	S	R	.	.	.	T	.	L	.	.	.	.	.	-	-	.	V	.	.	-	-	R	.	.	S	.	.	.	.	.	.	K	.	Y	.	4
	112389 (1/4)	01_AE	.	.	.	.	S	.	.	.	.	T	.	.	.	.	R	.	.	-	-	.	T	.	.	-	-	R	.	.	.	.	.	.	.	.	.	.	.	Y	.	5
	112389 (1/4)		.	.	.	.	S	.	.	.	.	T	.	T	S	L	.	.	.	-	-	G	A	.	.	-	-	R	.	.	.	.	.	.	.	.	.	.	.	Y	.	4
	112389 (1/4)		.	.	.	.	S	.	.	.	.	T	.	.	S	M	.	.	.	-	-	K	T	.	.	-	-	K	.	.	.	.	.	.	.	.	.	.	.	Y	.	5
	112389 (1/4)		.	.	.	.	S	.	.	.	.	T	.	T	.	L	.	.	.	-	-	S	A	.	F	-	-	K	.	.	.	.	.	.	N	.	.	.	.	Y	.	5
	112739 (1/3)	07_BC	.	.	.	.	N	.	.	.	.	K	.	.	.	.	.	.	.	-	-	.	T	.	.	-	-	A	.	.	E	.	.	.	.	.	.	.	.	.	.	5
	112739 (1/3)		.	.	.	.	S	.	.	.	.	K	.	.	.	.	.	.	.	-	-	.	T	.	.	-	-	A	.	.	E	.	.	.	.	.	.	.	.	.	.	5
	112739 (1/3)		.	.	.	.	N	.	.	.	.	K	.	.	.	.	.	.	.	-	-	.	T	.	.	-	-	A	.	.	E	.	.	E	.	.	K	.	.	.	.	5
	113538 (2/2)	07_BC	.	.	.	.	N	.	.	.	.	K	.	.	.	.	.	.	.	-	-	.	T	.	.	-	-	A	.	.	E	.	.	.	.	.	.	.	.	.	.	5
	114205 (1/1)	07_BC	.	.	.	.	N	.	.	.	.	Q	.	V	K	.	R	.	.	-	-	.	T	.	.	-	-	A	.	E	E	.	.	R	N	.	.	.	.	.	.	5
	114430 (1/1)	01_AE	.	.	.	.	F	.	.	.	.	T	.	.	P	.	.	.	R	-	-	.	A	.	.	-	-	R	.	.	.	.	.	R	.	.	.	K	.	F	.	5
	114443 (1/3)	07_BC	.	.	.	H	S	.	.	.	.	K	.	.	K	.	.	.	.	-	-	.	T	.	.	-	-	A	.	.	.	.	.	.	.	.	.	K	.	.	.	5
	114443 (1/3)		.	.	.	.	G	.	.	.	.	K	.	.	.	.	R	.	.	-	-	.	T	.	.	-	-	A	.	.	.	.	.	.	N	.	.	K	.	.	.	5
	114443 (1/3)		.	I	.	.	N	.	.	.	.	K	.	.	K	.	R	.	.	-	-	.	T	.	.	-	-	A	.	E	E	.	.	K	.	.	K	.	.	.	.	5
	115491 (1/1)	08_BC	.	M	.	.	N	.	.	.	.	K	.	.	.	.	.	.	.	-	-	.	A	.	.	-	-	A	.	.	.	.	.	.	.	.	.	.	.	.	.	5
	115684 (1/1)	07_BC	.	.	.	.	N	.	.	.	.	T	.	.	.	.	.	.	.	-	-	.	T	.	.	-	-	A	.	.	E	.	.	.	.	.	.	K	.	Y	.	5
	115692 (1/1)	0107	.	.	.	.	N	.	.	.	.	K	.	.	.	.	.	.	.	-	-	.	T	.	.	-	-	A	.	.	E	.	.	.	N	.	.	.	.	.	.	5
	116154 (2/3)	07_BC	.	.	.	.	G	.	.	.	.	K	.	.	G	.	.	.	.	-	-	R	A	.	.	-	-	A	.	.	.	.	.	.	.	.	.	K	.	Y	.	5
	116154 (1/3)		.	.	.	.	N	.	.	.	.	K	.	.	.	.	.	.	.	-	-	.	T	.	.	-	-	A	.	.	E	.	.	.	.	.	.	.	.	Y	.	5
	116167 (1/1)	08_BC	.	I	.	.	N	.	.	.	.	K	.	.	.	.	.	.	.	-	-	.	A	.	.	-	-	A	.	.	.	.	.	.	.	.	.	.	.	Y	.	5
	116866 (1/1)	07_BC	.	.	.	.	N	.	.	.	.	K	.	.	.	.	.	.	.	-	-	.	T	.	.	-	-	A	.	.	E	.	.	.	.	.	.	.	.	.	.	5
	118296 (1/1)	07_BC	.	.	.	.	G	.	.	.	.	K	.	V	.	.	.	.	.	-	-	.	A	.	.	-	-	A	.	.	.	.	.	.	N	.	.	.	.	.	.	5
	118588 (1/3)	08_BC	.	.	.	.	N	.	.	.	.	K	.	.	K	.	R	.	.	-	-	.	M	.	.	-	-	A	.	.	.	.	.	.	N	.	.	E	.	.	.	5
	118588 (1/3)		.	.	.	.	N	.	.	.	.	K	.	.	.	.	.	.	.	-	-	.	M	.	.	-	-	A	.	.	.	.	.	.	N	.	.	E	.	.	.	5
	118588 (1/3)		.	.	.	.	N	.	.	.	.	K	.	.	K	.	R	.	.	-	-	.	M	.	.	-	-	A	.	.	.	.	.	R	N	V	.	E	.	.	.	5
	118742 (1/1)	08_BC	.	.	.	.	H	.	.	.	.	K	.	.	.	.	.	.	.	-	-	.	A	.	.	-	-	A	.	.	.	.	.	R	.	.	K	.	.	.	.	5
	119131 (1/3)	01_AE	.	.	.	.	F	.	.	K	.	I	R	.	H	.	.	.	.	-	-	R	S	.	.	-	-	K	.	.	E	.	T	.	.	.	.	.	.	Y	.	4
	119131 (1/3)		.	.	.	.	S	.	.	.	.	T	.	T	H	.	R	.	R	-	-	.	A	.	.	-	-	R	.	.	E	.	.	R	N	.	.	.	.	Y	.	5
	119131 (1/3)		.	.	.	.	S	.	.	.	.	T	.	T	H	.	R	.	.	-	-	.	A	.	.	-	-	R	.	.	E	.	.	.	N	.	.	.	.	Y	.	5
	119400 (1/3)	07_BC	.	V	.	.	N	.	.	.	.	K	.	V	.	.	.	.	.	-	-	.	T	.	.	-	-	T	.	.	G	.	.	R	N	.	.	H	.	Y	.	4
	119400 (1/3)		.	I	.	.	N	.	.	.	.	K	.	.	K	.	.	.	.	-	-	.	T	.	.	-	-	A	.	.	G	.	.	.	N	.	.	.	.	Y	.	5
	119400 (1/3)		.	I	.	.	N	.	.	.	.	K	.	.	.	.	.	.	.	-	-	.	T	.	.	-	-	A	.	.	G	.	.	.	N	.	.	.	.	Y	.	5
	119642 (1/4)	0107	.	.	.	.	S	.	.	.	I	I	.	T	.	.	.	.	.	-	-	A	T	.	.	-	-	R	.	.	.	.	.	.	.	.	.	K	.	Y	.	4
	119642 (1/4)		.	.	.	.	S	.	.	.	.	T	.	.	.	.	R	.	.	-	-	A	T	.	.	-	-	R	.	.	.	.	.	R	.	.	.	K	.	Y	.	4
	119642 (1/4)		.	.	.	.	S	.	.	.	I	K	.	T	K	.	K	.	.	-	-	A	T	.	.	-	-	K	.	E	N	.	.	E	N	.	K	K	.	Y	.	4
	119642 (1/4)		.	.	.	.	S	.	.	.	I	K	.	T	.	.	R	.	.	-	-	A	T	.	.	-	-	R	.	E	.	.	.	.	.	.	.	K	.	Y	.	4
	120583 (1/1)	07_BC	.	.	.	.	G	.	.	.	.	K	.	V	K	.	R	.	.	-	-	.	T	.	.	-	-	A	.	.	E	.	.	R	.	.	.	.	.	.	.	5
	121925 (2/4)	01_AE	.	.	.	.	N	.	K	V	.	T	R	M	T	M	.	.	.	-	-	H	V	.	.	-	-	K	.	.	.	.	.	.	.	.	.	S	.	Y	.	4
	121925 (1/4)		.	.	.	.	N	T	K	.	.	T	R	M	T	.	.	.	.	-	-	H	V	Y	.	-	-	K	.	E	.	.	.	R	.	.	.	S	.	Y	.	4
	121925 (1/4)		.	.	.	.	N	T	K	.	.	T	R	M	T	.	.	.	.	-	-	H	V	.	.	-	-	K	.	E	.	.	.	.	.	.	.	S	.	Y	.	4
VS	114928 (1/1)	01_AE	.	I	.	.	S	.	.	.	.	T	.	T	.	.	.	.	.	-	-	.	V	.	.	-	-	G	.	.	E	.	.	.	.	.	.	K	.	.	.	5
	116247 (1/1)	01_AE	.	.	.	.	S	.	.	I	.	T	.	.	.	.	.	.	.	-	-	R	V	.	H	-	-	R	.	.	A	.	T	.	.	.	.	K	.	Y	.	4
	121262 (1/1)	07_BC	.	I	.	.	N	.	.	.	.	K	.	.	.	.	.	.	.	-	-	.	A	.	.	-	-	A	.	.	.	.	.	.	.	.	.	R	.	Y	.	5
	121263 (1/1)	59_01B	.	I	.	.	G	.	.	.	.	K	.	.	H	M	.	S	.	-	-	R	T	.	F	A	H	R	N	R	K	.	.	.	.	.	.	.	.	.	.	4
	121293 (1/1)	07_BC	.	.	.	.	N	.	.	.	.	K	.	.	.	.	R	.	.	-	-	.	T	.	.	-	-	A	.	.	E	V	.	R	.	.	.	.	.	.	.	5
	121347 (1/1)	07_BC	.	.	.	.	G	.	.	.	.	K	.	.	.	.	.	.	.	-	-	.	T	.	.	-	-	A	I	.	.	.	.	.	.	.	.	L	.	Y	.	5
	121422 (1/1)	01_AE	.	.	.	.	S	.	.	.	.	T	.	T	.	.	.	.	.	-	-	.	V	.	.	-	-	R	.	.	.	.	T	.	.	.	.	K	.	F	.	4
	121922 (1/1)	01_AE	.	.	.	.	F	.	.	.	.	T	.	.	N	.	.	.	.	-	-	.	V	W	.	-	-	R	.	.	E	.	K	.	.	.	.	K	.	Y	.	4
	124545 (1/1)	07_BC	.	.	.	.	N	.	.	.	.	K	.	.	.	.	.	.	.	-	-	.	T	.	.	-	-	A	.	.	.	.	.	.	.	.	.	.	.	.	.	5
