# Supplementary material for: Molecular characterization of HIV-1 near-full-length proviral quasispecies in monocytes from patients across different virological responses
Source: Front Microbiol. 2025 Aug 21;16:1647986. doi: 10.3389/fmicb.2025.1647986 (PMC12408515; doi:10.3389/fmicb.2025.1647986)
Supplement: Supplementary file 4 [file Data_Sheet_4.xlsx]

## Sheet: Table_S4
Supplemental Table 4. Percentages of amino acids at V3 loop positions of HIV-1 proviral quasispecies.
Group	1	2	3	4	5	6	7	8	9	10	11	12	13	14	15	16	17	-	-	18	19	20	21	-	-	22	23	24	25	26	27	28	29	30	31	32	33	34	35
VF	C	T	R	P	S	N	N	T	R	T	S	I	R	I	G	P	G	-	-	Q	V	F	Y	-	-	R	T	G	D	I	I	G	D	I	R	Q	A	H	C
	100	94.2	100	98.42	44.26	99.64	94.56	89.13	94.56	50.73	80.8	48.31	54.66	85.09	92.37	98.91	98.91	98.91	98.91	78.93	45.15	92.75	97.52			54.3	95.66	96.74	53.93	93.84	80.44	92.61	85.81	99.64	97.89	42.75	100	48.04	100
		S		A	G	Y	T	K	I	K	R	M	T	M	R	I	E	L	R	R	T	Y	F			A	I	E	E	E	T	R	N	-	K	K		Y
		4.35		1.58	21.74	0.36	4.35	8.7	4.35	36.23	8.33	25	25.87	6.21	6.54	1.09	1.09	1.09	1.09	13.82	38.35	5.8	2.48			30.43	2.17	3.26	37.73	3.99	9.78	5.43	11.18	0.36	1.35	43.12		43.53
		I			N		K	I	K	R	G	T	P	V	E					H	A	L				T	M		G	V	V	K	S		Q	R		F
		1.45			20.65		1.09	2.17	1.09	5.43	7.61	15.58	11.09	4.35	1.09					7.25	6.21	1.45				4.35	2.17		6.52	2.17	6.16	1.09	1.86		0.4	5.43		7.56
					A					I	K	V	K	-							I					G			K		N	E	E		-	A		N
					6.83					4.35	2.9	10.39	4.35	4.35							4.35					3.99			1.09		2.17	0.87	0.79		0.36	4.35		0.87
					T					G	M	L	S								M					K			A		L		-			L
					5.43					3.26	0.36	0.72	4.03								3.77					3.67			0.73		1.45		0.36			4.35
					Y																R					Q
					1.09																2.17					3.26
	1	2	3	4	5	6	7	8	9	10	11	12	13	14	15	16	17	-	-	18	19	20	21	-	-	22	23	24	25	26	27	28	29	30	31	32	33	34	35
LLV	C	T	R	P	N	N	N	T	R	K	S	I	R	I	G	P	G	-	-	Q	T	F	Y	-	-	A	T	G	D	I	I	G	D	I	R	Q	A	H	C
	100	84.13	100	98.41	53.97	92.86	95.24	96.03	96.43	64.29	93.65	65.48	61.51	94.05	76.19	100	93.65			82.15	51.59	98.81	98.81			69.84	100	88.89	48.02	100	98.41	69.44	69.05	98.41	90.87	63.49	100	52.38	100
		I		H	S	R	K	V	I	T	R	V	K	M	R		R			H	A	Y	F			R		E	E		T	R	N	V	K	K		Y
		9.52		1.59	20.63	4.76	4.76	2.38	3.57	28.17	6.35	15.87	18.65	3.57	22.62		6.35			4.76	32.54	1.19	1.19			18.65		11.11	41.27		1.59	26.19	30.95	1.59	9.13	25.4		42.86
		M			G	T		K		Q		T	T	L	K					R	V					K			G			E				S		F
		4.76			14.29	2.38		1.59		4.76		9.13	4.76	2.38	1.19					4.76	9.52					9.92			4.76			2.78				4.76		4.76
		V			F					I		M	H							A	M					T			S			K				E
		1.59			6.35					2.78		4.76	4.76							4.76	4.76					1.59			4.76			1.59				4.76
					H							L	P							K	S								N							H
					4.76							4.76	4.76							1.19	1.59								1.19							1.59
													G							S
													3.18							1.19
													S							G
													2.38							1.19
	1	2	3	4	5	6	7	8	9	10	11	12	13	14	15	16	17	-	-	18	19	20	21	-	-	22	23	24	25	26	27	28	29	30	31	32	33	34	35
VS	C	T	R	P	S	N	N	T	R	K	S	I	R	I	G	P	G	-	-	Q	V	F	Y	-	-	R	T	G	D	I	I	G	D	I	R	Q	A	H	C
	100	66.67	100	100	33.33	100	100	88.89	100	55.56	100	77.78	77.78	88.89	88.89	88.89	100			77.78	44.44	88.89	77.78	88.89	88.89	44.44	77.78	88.89	44.44	88.89	66.67	88.89	100	100	100	33.33	100	44.44	100
		I			N			I		T		T	N	M	R	S				R	T	W	F	A	H	A	I	R	E	V	T	R				K		Y
		33.33			33.33			11.11		44.44		22.22	11.11	11.11	11.11	11.11				22.22	44.44	11.11	11.11	11.11	11.11	44.44	11.11	11.11	33.33	11.11	22.22	11.11				44.44		44.44
					G								H								A		H			G	N		K		K					L		F
					22.22								11.11								11.11		11.11			11.11	11.11		11.11		11.11					11.11		11.11
					F								T																A							R
					11.11								0																11.11							11.11
Note: The sum of amino acid percentages may deviate by ±0.01% from 100% due to rounding of values to two decimal places.
